# Supplementary material for: Potential Infection Risks of the Wheat Stripe Rust and Stem Rust Pathogens on Barberry in Asia and Southeastern Europe
Source: Plants (Basel). 2021 May 11;10(5):957. doi: 10.3390/plants10050957 (PMC8151100; doi:10.3390/plants10050957)
Supplement: Supplementary file 1 [file plants-10-00957-s001.zip]

Archive with 1 entries (1 files):
- plants-1187303-supplementary.pdf
